# Supplementary material for: Independent Evolution of Sex Chromosomes in Eublepharid Geckos, A Lineage with Environmental and Genotypic Sex Determination
Source: Life (Basel). 2020 Dec 10;10(12):342. doi: 10.3390/life10120342 (PMC7763811; doi:10.3390/life10120342)
Supplement: Supplementary file 1 [file life-10-00342-s001.zip]

Archive with 1 entries (1 files):
- life-1008347-supplementary.xlsx
